# Supplementary material for: Radiosensitizing Effect of Trabectedin on Human Soft Tissue Sarcoma Cells
Source: Int J Mol Sci. 2022 Nov 18;23(22):14305. doi: 10.3390/ijms232214305 (PMC9698158; doi:10.3390/ijms232214305)
Supplement: Supplementary file 1 [file ijms-23-14305-s001.zip]

Archive with 2 entries (2 files):
- Figure Supp1.tif
- Figure Supp2.tif
